# Supplementary material for: Optimizing de novo genome assembly from PCR-amplified metagenomes
Source: PeerJ. 2019 May 9;7:e6902. doi: 10.7717/peerj.6902 (PMC6511391; doi:10.7717/peerj.6902)
Supplement: Table S1 — The first tab lists information about individual samples including the list of all libraries generated for each sample, and the second tab includes information about each library. [file peerj-07-6902-s005.xls]

## Sheet: Samples
Project	Sample name	Sample type	Ecosystem	DNA concentration (virome samples) or number of cells (targeted metagenomes)	Non-amplified library	Nextera XT library	1S Plus library	Reads download
Permafrost-associated viruses	B.1.5	Virus fraction	Soil – peatland – Bog	0.06 ng/µL		CHTTP	CGTAS	https://genome.jgi.doe.gov/portal/pages/dynamicOrganismDownload.jsf?organism=B15ViralMetaG_FD
Permafrost-associated viruses	B.1.5.3	Virus fraction	Soil – peatland – Bog	0.06 ng/µL		CHTUA	CGTBB	https://genome.jgi.doe.gov/portal/pages/dynamicOrganismDownload.jsf?organism=B153ViralMetaG_FD
Permafrost-associated viruses	B.10.14	Virus fraction	Soil – peatland – Bog	0.03 ng/µL		CHTTS	CGTAT	https://genome.jgi.doe.gov/portal/pages/dynamicOrganismDownload.jsf?organism=B1014ViralMetaG_FD
Permafrost-associated viruses	B.10.14.2	Virus fraction	Soil – peatland – Bog	0.06 ng/µL		CHTTX	CGTAY	https://genome.jgi.doe.gov/portal/pages/dynamicOrganismDownload.jsf?organism=B10ViralMetaG_FD
Permafrost-associated viruses	B.20.24	Virus fraction	Soil – peatland – Bog	0.06 ng/µL		CHTTT	CGTAU	https://genome.jgi.doe.gov/portal/pages/dynamicOrganismDownload.jsf?organism=B2024ViralMetaG_FD
Permafrost-associated viruses	B.30-34.v2	Virus fraction	Soil – peatland – Bog	0.13 ng/µL		COHOC	COHNS	https://genome.jgi.doe.gov/portal/pages/dynamicOrganismDownload.jsf?organism=B30ViralMetaG_FD
Permafrost-associated viruses	B.30.34	Virus fraction	Soil – peatland – Bog	0.05 ng/µL		CHTTU	CGTAW	https://genome.jgi.doe.gov/portal/pages/dynamicOrganismDownload.jsf?organism=B3034ViralMetaG_FD
Permafrost-associated viruses	F.1.5	Virus fraction	Soil – peatland – Fen	0.06 ng/µL		CHTTW	CGTAX	https://genome.jgi.doe.gov/portal/pages/dynamicOrganismDownload.jsf?organism=F15ViralMetaG_FD
Permafrost-associated viruses	F.1.5.2	Virus fraction	Soil – peatland – Fen	0.23 ng/µL		CHTTY	CGTAZ	https://genome.jgi.doe.gov/portal/pages/dynamicOrganismDownload.jsf?organism=F152ViralMetaG_FD
Permafrost-associated viruses	F.1.5.2B	Virus fraction	Soil – peatland – Fen	0.07 ng/µL		CHTTZ	CGTBA	https://genome.jgi.doe.gov/portal/pages/dynamicOrganismDownload.jsf?organism=F152BViralMetaG_FD
Permafrost-associated viruses	F.10-14.v2	Virus fraction	Soil – peatland – Fen	0.08 ng/µL		COHOG	COHNT	https://genome.jgi.doe.gov/portal/pages/dynamicOrganismDownload.jsf?organism=F10ViralMetaG_FD
Permafrost-associated viruses	F.10-14.v2.2016	Virus fraction	Soil – peatland – Fen	0.22 ng/µL		COHOO	COHNX	https://genome.jgi.doe.gov/portal/pages/dynamicOrganismDownload.jsf?organism=F10ViralMetaG_2_FD
Permafrost-associated viruses	F.20-24.v2	Virus fraction	Soil – peatland – Fen	0.25 ng/µL		COHOH	COHNU	https://genome.jgi.doe.gov/portal/pages/dynamicOrganismDownload.jsf?organism=F20ViralMetaG_FD
Permafrost-associated viruses	F.30-34.v2	Virus fraction	Soil – peatland – Fen	0.08 ng/µL		COHON	COHNW	https://genome.jgi.doe.gov/portal/pages/dynamicOrganismDownload.jsf?organism=F30ViralMetaG_FD
Permafrost-associated viruses	F.30-34.v2.2016	Virus fraction	Soil – peatland – Fen	0.06 ng/µL		COHOP	COHNY	https://genome.jgi.doe.gov/portal/pages/dynamicOrganismDownload.jsf?organism=F30ViralMetaG_2_FD
Permafrost-associated viruses	P.1-5.v2	Virus fraction	Soil – peatland – Palsa	1.08 ng/µL		COHOA	COHNO	https://genome.jgi.doe.gov/portal/pages/dynamicOrganismDownload.jsf?organism=P15v2ViralMetaG_FD
Permafrost-associated viruses	P.10-14.v2	Virus fraction	Soil – peatland – Palsa	0.2 ng/µL		COHOS	COHNZ	https://genome.jgi.doe.gov/portal/pages/dynamicOrganismDownload.jsf?organism=P10ViralMetaG_FD
Permafrost-associated viruses	P.10.14	Virus fraction	Soil – peatland – Palsa	0.03 ng/µL		CHTTN	CGTAO	https://genome.jgi.doe.gov/portal/pages/dynamicOrganismDownload.jsf?organism=P1014ViralMetaG_FD
Permafrost-associated viruses	P.20-24.v2	Virus fraction	Soil – peatland – Palsa	1.96 ng/µL		COHOB	COHNP	https://genome.jgi.doe.gov/portal/pages/dynamicOrganismDownload.jsf?organism=P20ViralMetaG_FD
Permafrost-associated viruses	P.30.34	Virus fraction	Soil – peatland – Palsa	0.36 ng/µL		CHTTO	CGTAP	https://genome.jgi.doe.gov/portal/pages/dynamicOrganismDownload.jsf?organism=P3034ViralMetaG_FD
Delaware Bay viruses	Viral MetaG CB_1504_1	Virus fraction	Estuary	282.3 ng/µL	AUBXU	BWNCS	BWWYO	https://genome.jgi.doe.gov/portal/pages/dynamicOrganismDownload.jsf?organism=CB_VirMetaG_FD
Delaware Bay viruses	Viral MetaG CB_1504_2	Virus fraction	Estuary	180.9 ng/µL	AUBXW	BWNCT	BWWYP	https://genome.jgi.doe.gov/portal/pages/dynamicOrganismDownload.jsf?organism=CB_VirMetaG_2_FD
Delaware Bay viruses	Viral MetaG CB_1508_1D	Virus fraction	Estuary	356.4 ng/µL	AUHTA	BXTTS	N/A	https://genome.jgi.doe.gov/portal/pages/dynamicOrganismDownload.jsf?organism=CB_VirMetaG_5_FD
Delaware Bay viruses	Viral MetaG CB_1508_1M	Virus fraction	Estuary	210.1 ng/µL	AUBXY	BXTTP	N/A	https://genome.jgi.doe.gov/portal/pages/dynamicOrganismDownload.jsf?organism=CB_VirMetaG_4_FD
Delaware Bay viruses	Viral MetaG CB_1508_1S	Virus fraction	Estuary	175.1 ng/µL	AUBXX	BWNCU	BWWYS	https://genome.jgi.doe.gov/portal/pages/dynamicOrganismDownload.jsf?organism=CB_VirMetaG_3_FD
Delaware Bay viruses	Viral MetaG DEL_Aug_28	Virus fraction	Estuary	NA	AUBWW	BYGTW	BWWZA	https://genome.jgi.doe.gov/portal/pages/dynamicOrganismDownload.jsf?organism=VirMetDEL_Aug_28_FD
Delaware Bay viruses	Viral MetaG DEL_Aug_30	Virus fraction	Estuary	NA	AUBWX	BYGTX	BWWZB	https://genome.jgi.doe.gov/portal/pages/dynamicOrganismDownload.jsf?organism=VirMetDEL_Aug_30
Delaware Bay viruses	Viral MetaG DEL_Aug_31	Virus fraction	Estuary	100 ng/µL	AUBWY	BXTUA	N/A	https://genome.jgi.doe.gov/portal/pages/dynamicOrganismDownload.jsf?organism=VirMetDEL_Aug_31_FD
Delaware Bay viruses	Viral MetaG DEL_Mar_21	Virus fraction	Estuary	NA	AUBWT	BYGTT	BWWYY	https://genome.jgi.doe.gov/portal/pages/dynamicOrganismDownload.jsf?organism=VirMetDEL_Mar_21_FD
Delaware Bay viruses	Viral MetaG DEL_Mar_31	Virus fraction	Estuary	NA	AONZB	BWNCN	BWWYG	https://genome.jgi.doe.gov/portal/pages/dynamicOrganismDownload.jsf?organism=VirMetDEL_Mar_31
Delaware Bay viruses	Viral MetaG DEL_Mar_4	Virus fraction	Estuary	NA	AUBWS	BYGTS	BWWYX	https://genome.jgi.doe.gov/portal/pages/dynamicOrganismDownload.jsf?organism=VirMetDEL_Mar_4_FD
Delaware Bay viruses	Viral MetaG DEL_Nov_12	Virus fraction	Estuary	NA	AUBWU	BYGTU	BWWYZ	https://genome.jgi.doe.gov/portal/pages/dynamicOrganismDownload.jsf?organism=VirMetDEL_Nov_12_FD
Delaware Bay viruses	Viral MetaG DEL_Nov_24	Virus fraction	Estuary	44.7 ng/µL	AONZC	BWNCP	BWWYN	https://genome.jgi.doe.gov/portal/pages/dynamicOrganismDownload.jsf?organism=VirMetDEL_Nov_24_FD
Delaware Bay viruses	Viral MetaG DEL_Sep_01	Virus fraction	Estuary	54.4 ng/µL	ASXXB	BWNCO	BWWYH	https://genome.jgi.doe.gov/portal/pages/dynamicOrganismDownload.jsf?organism=VirMetDEL_Sep_01_FD
SPOT viruses	5SPOviralmetaG_FD	Virus fraction	Coastal ocean	6.63 ng/µL		BYXHT	BPGOW	https://genome.jgi.doe.gov/portal/pages/dynamicOrganismDownload.jsf?organism=5SPOviralmetaG_FD
SPOT viruses	12SPOviralmetaG_FD	Virus fraction	Coastal ocean	19.20 ng/µL		BYXHU	BPGPC	https://genome.jgi.doe.gov/portal/pages/dynamicOrganismDownload.jsf?organism=12SPOviralmetaG_FD
SPOT viruses	28SPOviralmetaG_FD	Virus fraction	Coastal ocean	17.30 ng/µL		BYXHX	BPYCX	https://genome.jgi.doe.gov/portal/pages/dynamicOrganismDownload.jsf?organism=28SPOviralmetaG_FD
SPOT viruses	29SPOviralmetaG_FD	Virus fraction	Coastal ocean	7.40 ng/µL		BYXHY	BPYCY	https://genome.jgi.doe.gov/portal/pages/dynamicOrganismDownload.jsf?organism=29SPOviralmetaG_FD
SPOT viruses	30SPOviralmetaG_FD	Virus fraction	Coastal ocean	18.40 ng/µL		BYXHZ	BPYBH	https://genome.jgi.doe.gov/portal/pages/dynamicOrganismDownload.jsf?organism=30SPOviralmetaG_FD
SPOT viruses	35SPOviralmetaG_FD	Virus fraction	Coastal ocean	5.35 ng/µL		BYXNA	BPYBT	https://genome.jgi.doe.gov/portal/pages/dynamicOrganismDownload.jsf?organism=35SPOviralmetaG_FD
SPOT viruses	37SPOviralmetaG_FD	Virus fraction	Coastal ocean	18.50 ng/µL		BYXNB	BPYBW	https://genome.jgi.doe.gov/portal/pages/dynamicOrganismDownload.jsf?organism=37SPOviralmetaG_FD
SPOT viruses	43SPOviralmetaG_FD	Virus fraction	Coastal ocean	11.00 ng/µL		BYXNC	BPPGT	https://genome.jgi.doe.gov/portal/pages/dynamicOrganismDownload.jsf?organism=43SPOviralmetaG_FD
SPOT viruses	46SPOviralmetaG_FD	Virus fraction	Coastal ocean	7.10 ng/µL		BYXNG	BPPGX	https://genome.jgi.doe.gov/portal/pages/dynamicOrganismDownload.jsf?organism=46SPOviralmetaG_FD
SPOT viruses	49SPOviralmetaG_FD	Virus fraction	Coastal ocean	17.10 ng/µL		BYXNH	BPYBY	https://genome.jgi.doe.gov/portal/pages/dynamicOrganismDownload.jsf?organism=49SPOviralmetaG_FD
SPOT viruses	56SPOviralmetaG_FD	Virus fraction	Coastal ocean	18.70 ng/µL		BYXNN	BPPHH	https://genome.jgi.doe.gov/portal/pages/dynamicOrganismDownload.jsf?organism=56SPOviralmetaG_FD
Freshwater cyanobacteria	Lake Erie sorted cyanobacteria ER10.Large.C7	Sorted cells	Freshwater lake	100,000 cells		CHPGT		https://genome.jgi.doe.gov/portal/pages/dynamicOrganismDownload.jsf?organism=LakEriER1LargeC7_FD
Freshwater cyanobacteria	Lake Erie sorted cyanobacteria ER10.Small.C5	Sorted cells	Freshwater lake	100,000 cells		CHPGN		https://genome.jgi.doe.gov/portal/pages/dynamicOrganismDownload.jsf?organism=LakEriER1SmallC5_FD
Freshwater cyanobacteria	Lake Erie sorted cyanobacteria ER10.Total.B5	Sorted cells	Freshwater lake	100,000 cells		CHPGH		https://genome.jgi.doe.gov/portal/pages/dynamicOrganismDownload.jsf?organism=LakEriER1TotalB5_FD
Freshwater cyanobacteria	Lake Erie sorted cyanobacteria ER36.Total.B7	Sorted cells	Freshwater lake	100,000 cells		CHPGS		https://genome.jgi.doe.gov/portal/pages/dynamicOrganismDownload.jsf?organism=LakEriER3TotalB7_FD
Freshwater cyanobacteria	Lake Erie sorted cyanobacteria ER36.Total.D5	Sorted cells	Freshwater lake	100,000 cells		CHPGO		https://genome.jgi.doe.gov/portal/pages/dynamicOrganismDownload.jsf?organism=LakEriER3TotalD5_FD
Freshwater cyanobacteria	Lake Erie sorted cyanobacteria ER36.Total.D7	Sorted cells	Freshwater lake	100,000 cells		CHPGU		https://genome.jgi.doe.gov/portal/pages/dynamicOrganismDownload.jsf?organism=LakEriER3TotalD7_FD
Freshwater cyanobacteria	Lake Michigan sorted cyanobacteria MI23.DCL.Orng.C5	Sorted cells	Freshwater lake	100,000 cells		CHPHO		https://genome.jgi.doe.gov/portal/pages/dynamicOrganismDownload.jsf?organism=LakMicMDCLOrngC5_FD
Freshwater cyanobacteria	Lake Michigan sorted cyanobacteria MI23.DCL.RED.C7	Sorted cells	Freshwater lake	100,000 cells		CHPHU		https://genome.jgi.doe.gov/portal/pages/dynamicOrganismDownload.jsf?organism=LakMicMIDCLREDC7_FD
Freshwater cyanobacteria	Lake Michigan sorted cyanobacteria MI23.DCL.Total.B5	Sorted cells	Freshwater lake	100,000 cells		CHPHN		https://genome.jgi.doe.gov/portal/pages/dynamicOrganismDownload.jsf?organism=LakMicDCLTotalB5_FD
Freshwater cyanobacteria	Lake Michigan sorted cyanobacteria MI23.SRF.RED.D7	Sorted cells	Freshwater lake	50,000 cells		CHPHW		https://genome.jgi.doe.gov/portal/pages/dynamicOrganismDownload.jsf?organism=LakMicMISRFREDD7_FD
Freshwater cyanobacteria	Lake Michigan sorted cyanobacteria MI23.SRFL.Orng.D5	Sorted cells	Freshwater lake	80,000 cells		CHPHP		https://genome.jgi.doe.gov/portal/pages/dynamicOrganismDownload.jsf?organism=LakMicSRFLOrngD5_FD
Freshwater cyanobacteria	Lake Michigan sorted cyanobacteria MI23.SRFL.Total.B7	Sorted cells	Freshwater lake	80,000 cells		CHPHT		https://genome.jgi.doe.gov/portal/pages/dynamicOrganismDownload.jsf?organism=LakMicSRFTotalB7_FD
Freshwater cyanobacteria	Lake Superior sorted cyanobacteria SU02.DCL.Total.B7	Sorted cells	Freshwater lake	100,000 cells		CHPHB		https://genome.jgi.doe.gov/portal/pages/dynamicOrganismDownload.jsf?organism=LakSupDCLTotalB7_FD
Freshwater cyanobacteria	Lake Superior sorted cyanobacteria SU02.DCL.Total.C7	Sorted cells	Freshwater lake	100,000 cells		CHPHC		https://genome.jgi.doe.gov/portal/pages/dynamicOrganismDownload.jsf?organism=LakSupDCLTotalC7_FD
Freshwater cyanobacteria	Lake Superior sorted cyanobacteria SU02.DCL.Total.D7	Sorted cells	Freshwater lake	100,000 cells		CHPHG		https://genome.jgi.doe.gov/portal/pages/dynamicOrganismDownload.jsf?organism=LakSupDCLTotalD7_FD
Freshwater cyanobacteria	Lake Superior sorted cyanobacteria SU02.SRF.Total.B5	Sorted cells	Freshwater lake	100,000 cells		CHPGX		https://genome.jgi.doe.gov/portal/pages/dynamicOrganismDownload.jsf?organism=LakSupSRFTotalB5_FD
Freshwater cyanobacteria	Lake Superior sorted cyanobacteria SU02.SRF.Total.C5	Sorted cells	Freshwater lake	100,000 cells		CHPGY		https://genome.jgi.doe.gov/portal/pages/dynamicOrganismDownload.jsf?organism=LakSupSRFTotalC5_FD
Freshwater cyanobacteria	Lake Superior sorted cyanobacteria SU02.SRF.Total.D5	Sorted cells	Freshwater lake	100,000 cells		CHPGZ		https://genome.jgi.doe.gov/portal/pages/dynamicOrganismDownload.jsf?organism=LakSupSRFTotalD5_FD
Mendota communities	Mendota Sort1 531v670 P1	Sorted cells	Freshwater lake	150,000 cells		CCUWP		https://genome.jgi.doe.gov/portal/pages/dynamicOrganismDownload.jsf?organism=Men18metagenom7_FD
Mendota communities	Mendota Sort1 531v670 P2	Sorted cells	Freshwater lake	150,000 cells		CCUWS		https://genome.jgi.doe.gov/portal/pages/dynamicOrganismDownload.jsf?organism=Men18metagenom8_FD
Mendota communities	Mendota Sort1 531v670 P3	Sorted cells	Freshwater lake	150,000 cells		CCUWT		https://genome.jgi.doe.gov/portal/pages/dynamicOrganismDownload.jsf?organism=Men18metagenom9_FD
Mendota communities	Mendota Sort1 531v670 P4	Sorted cells	Freshwater lake	150,000 cells		CCUWU		https://genome.jgi.doe.gov/portal/pages/dynamicOrganismDownload.jsf?organism=Men18metageno10_FD
Mendota communities	Mendota Sort1 531v670 P5	Sorted cells	Freshwater lake	150,000 cells		CCUWW		https://genome.jgi.doe.gov/portal/pages/dynamicOrganismDownload.jsf?organism=Men18metageno11_FD
Mendota communities	Mendota Sort1 531v670 P6	Sorted cells	Freshwater lake	150,000 cells		CCUWX		https://genome.jgi.doe.gov/portal/pages/dynamicOrganismDownload.jsf?organism=Men18metageno12_FD
Mendota communities	Mendota Sort1 531vFSC P1	Sorted cells	Freshwater lake	150,000 cells		CCUWB		https://genome.jgi.doe.gov/portal/pages/dynamicOrganismDownload.jsf?organism=Men18metagenom1_FD
Mendota communities	Mendota Sort1 531vFSC P2	Sorted cells	Freshwater lake	150,000 cells		CCUWC		https://genome.jgi.doe.gov/portal/pages/dynamicOrganismDownload.jsf?organism=Men18metagenom2_FD
Mendota communities	Mendota Sort1 531vFSC P3	Sorted cells	Freshwater lake	150,000 cells		CCUWG		https://genome.jgi.doe.gov/portal/pages/dynamicOrganismDownload.jsf?organism=Men18metagenom3_FD
Mendota communities	Mendota Sort1 531vFSC P4	Sorted cells	Freshwater lake	150,000 cells		CCUWH		https://genome.jgi.doe.gov/portal/pages/dynamicOrganismDownload.jsf?organism=Men18metagenom4_FD
Mendota communities	Mendota Sort1 531vFSC P5	Sorted cells	Freshwater lake	150,000 cells		CCUWN		https://genome.jgi.doe.gov/portal/pages/dynamicOrganismDownload.jsf?organism=Men18metagenom5_FD
Mendota communities	Mendota Sort1 531vFSC P6	Sorted cells	Freshwater lake	150,000 cells		CCUWO		https://genome.jgi.doe.gov/portal/pages/dynamicOrganismDownload.jsf?organism=Men18metagenom6_FD
Mendota communities	Mendota Sort1 531vSSC P2	Sorted cells	Freshwater lake	150,000 cells		CCUWZ		https://genome.jgi.doe.gov/portal/pages/dynamicOrganismDownload.jsf?organism=Men18metageno14_FD
Mendota communities	Mendota Sort1 531vSSC P3	Sorted cells	Freshwater lake	150,000 cells		CCUXA		https://genome.jgi.doe.gov/portal/pages/dynamicOrganismDownload.jsf?organism=Men18metageno15_FD
Mendota communities	Mendota Sort1 531vSSC P4	Sorted cells	Freshwater lake	150,000 cells		CCUXB		https://genome.jgi.doe.gov/portal/pages/dynamicOrganismDownload.jsf?organism=Men18metageno16_FD
Mendota communities	Mendota Sort1 531vSSC P5	Sorted cells	Freshwater lake	150,000 cells		CCUXC		https://genome.jgi.doe.gov/portal/pages/dynamicOrganismDownload.jsf?organism=Men18metageno17_FD
Mendota communities	Mendota Sort1 531vSSC P6	Sorted cells	Freshwater lake	150,000 cells		CCUXG		https://genome.jgi.doe.gov/portal/pages/dynamicOrganismDownload.jsf?organism=Men18metageno18_FD
Mendota communities	Mendota Sort2 P10	Sorted cells	Freshwater lake	75,000 cells		CCUXP		https://genome.jgi.doe.gov/portal/pages/dynamicOrganismDownload.jsf?organism=Men18metageno22_FD
Mendota communities	Mendota Sort2 P11	Sorted cells	Freshwater lake	75,000 cells		CCUXS		https://genome.jgi.doe.gov/portal/pages/dynamicOrganismDownload.jsf?organism=Men18metageno23_FD
Mendota communities	Mendota Sort2 P12	Sorted cells	Freshwater lake	75,000 cells		CCUXT		https://genome.jgi.doe.gov/portal/pages/dynamicOrganismDownload.jsf?organism=Men18metageno24_FD
Mendota communities	Mendota Sort2 P15	Sorted cells	Freshwater lake	75,000 cells		CCUXU		https://genome.jgi.doe.gov/portal/pages/dynamicOrganismDownload.jsf?organism=Men18metageno25_FD
Mendota communities	Mendota Sort2 P16	Sorted cells	Freshwater lake	75,000 cells		CCUXW		https://genome.jgi.doe.gov/portal/pages/dynamicOrganismDownload.jsf?organism=Men18metageno26_FD
Mendota communities	Mendota Sort2 P17	Sorted cells	Freshwater lake	75,000 cells		CCUXX		https://genome.jgi.doe.gov/portal/pages/dynamicOrganismDownload.jsf?organism=Men18metageno27_FD
Mendota communities	Mendota Sort2 P18	Sorted cells	Freshwater lake	75,000 cells		CCUXY		https://genome.jgi.doe.gov/portal/pages/dynamicOrganismDownload.jsf?organism=Men18metageno28_FD
Mendota communities	Mendota Sort2 P19	Sorted cells	Freshwater lake	75,000 cells		CCUXZ		https://genome.jgi.doe.gov/portal/pages/dynamicOrganismDownload.jsf?organism=Men18metageno29_FD
Mendota communities	Mendota Sort2 P20	Sorted cells	Freshwater lake	75,000 cells		CCUYA		https://genome.jgi.doe.gov/portal/pages/dynamicOrganismDownload.jsf?organism=Men18metageno30_FD
Mendota communities	Mendota Sort2 P23	Sorted cells	Freshwater lake	75,000 cells		CCUYB		https://genome.jgi.doe.gov/portal/pages/dynamicOrganismDownload.jsf?organism=Men18metageno31_FD
Mendota communities	Mendota Sort2 P24	Sorted cells	Freshwater lake	75,000 cells		CCUYC		https://genome.jgi.doe.gov/portal/pages/dynamicOrganismDownload.jsf?organism=Men18metageno32_FD
Mendota communities	Mendota Sort2 P25	Sorted cells	Freshwater lake	75,000 cells		CCUYG		https://genome.jgi.doe.gov/portal/pages/dynamicOrganismDownload.jsf?organism=Men18metageno33_FD
Mendota communities	Mendota Sort2 P26	Sorted cells	Freshwater lake	75,000 cells		CCUYH		https://genome.jgi.doe.gov/portal/pages/dynamicOrganismDownload.jsf?organism=Men18metageno34_FD
Mendota communities	Mendota Sort2 P28	Sorted cells	Freshwater lake	75,000 cells		CCUYO		https://genome.jgi.doe.gov/portal/pages/dynamicOrganismDownload.jsf?organism=Men18metageno36_FD
Mendota communities	Mendota Sort2 P7	Sorted cells	Freshwater lake	75,000 cells		CCUXH		https://genome.jgi.doe.gov/portal/pages/dynamicOrganismDownload.jsf?organism=Men18metageno19_FD
Mendota communities	Mendota Sort2 P8	Sorted cells	Freshwater lake	75,000 cells		CCUXN		https://genome.jgi.doe.gov/portal/pages/dynamicOrganismDownload.jsf?organism=Men18metageno20_FD
Mendota communities	Mendota Sort2 P9	Sorted cells	Freshwater lake	75,000 cells		CCUXO		https://genome.jgi.doe.gov/portal/pages/dynamicOrganismDownload.jsf?organism=Men18metageno21_FD
Soil BONCAT	21hA_Boncat_minus	Sorted cells	Soil – desert	100,000 cells		BYXGO		https://genome.jgi.doe.gov/portal/pages/dynamicOrganismDownload.jsf?organism=21hA_Boncat_minu_FD
Soil BONCAT	21hA_Boncat_plus	Sorted cells	Soil – desert	100,000 cells		BYXGP		https://genome.jgi.doe.gov/portal/pages/dynamicOrganismDownload.jsf?organism=21hA_Boncat_plus_FD
Soil BONCAT	21hB_Boncat_minus	Sorted cells	Soil – desert	100,000 cells		BYXGS		https://genome.jgi.doe.gov/portal/pages/dynamicOrganismDownload.jsf?organism=21hB_Boncat_minu_FD
Soil BONCAT	21hB_Boncat_plus	Sorted cells	Soil – desert	100,000 cells		BYXGT		https://genome.jgi.doe.gov/portal/pages/dynamicOrganismDownload.jsf?organism=21hB_Boncat_plus_FD
Soil BONCAT	21hC_Boncat_minus	Sorted cells	Soil – desert	100,000 cells		BYXGU		https://genome.jgi.doe.gov/portal/pages/dynamicOrganismDownload.jsf?organism=21hC_Boncat_minu_FD
Soil BONCAT	21hC_Boncat_plus	Sorted cells	Soil – desert	100,000 cells		BYXGW		https://genome.jgi.doe.gov/portal/pages/dynamicOrganismDownload.jsf?organism=21hC_Boncat_plus_FD
Soil BONCAT	4hA_Boncat_minus	Sorted cells	Soil – desert	100,000 cells		BYXGX		https://genome.jgi.doe.gov/portal/pages/dynamicOrganismDownload.jsf?organism=4hA_Boncat_minus_FD
Soil BONCAT	4hA_Boncat_plus	Sorted cells	Soil – desert	100,000 cells		BYXGY		https://genome.jgi.doe.gov/portal/pages/dynamicOrganismDownload.jsf?organism=4hA_Boncat_plus_FD
Soil BONCAT	4hB_Boncat_minus	Sorted cells	Soil – desert	100,000 cells		BYXGZ		https://genome.jgi.doe.gov/portal/pages/dynamicOrganismDownload.jsf?organism=4hB_Boncat_minus_FD
Soil BONCAT	4hB_Boncat_plus	Sorted cells	Soil – desert	100,000 cells		BYXHA		https://genome.jgi.doe.gov/portal/pages/dynamicOrganismDownload.jsf?organism=4hB_Boncat_plus_FD
Soil BONCAT	4hC_Boncat_minus	Sorted cells	Soil – desert	100,000 cells		BYXHB		https://genome.jgi.doe.gov/portal/pages/dynamicOrganismDownload.jsf?organism=4hC_Boncat_minus_FD
Soil BONCAT	4hC_Boncat_plus	Sorted cells	Soil – desert	100,000 cells		BYXHC		https://genome.jgi.doe.gov/portal/pages/dynamicOrganismDownload.jsf?organism=4hC_Boncat_plus_FD
Soil BONCAT	BONCAT_SYTO_Terrestrial_sediment - 1	Sorted cells	Soil – desert	100,000 cells		CGHUN		https://genome.jgi.doe.gov/portal/pages/dynamicOrganismDownload.jsf?organism=BONnt1_FD
Soil BONCAT	BONCAT_SYTO_Terrestrial_sediment - 10	Sorted cells	Soil – desert	100,000 cells		CGHUZ		https://genome.jgi.doe.gov/portal/pages/dynamicOrganismDownload.jsf?organism=BONt10_FD
Soil BONCAT	BONCAT_SYTO_Terrestrial_sediment - 11	Sorted cells	Soil – desert	100,000 cells		CGHWA		https://genome.jgi.doe.gov/portal/pages/dynamicOrganismDownload.jsf?organism=BONt11_FD
Soil BONCAT	BONCAT_SYTO_Terrestrial_sediment - 12	Sorted cells	Soil – desert	100,000 cells		CGHWB		https://genome.jgi.doe.gov/portal/pages/dynamicOrganismDownload.jsf?organism=BONt12_FD
Soil BONCAT	BONCAT_SYTO_Terrestrial_sediment - 13	Sorted cells	Soil – desert	100,000 cells		CGHWC		https://genome.jgi.doe.gov/portal/pages/dynamicOrganismDownload.jsf?organism=BONt13_FD
Soil BONCAT	BONCAT_SYTO_Terrestrial_sediment - 14	Sorted cells	Soil – desert	100,000 cells		CGHWG		https://genome.jgi.doe.gov/portal/pages/dynamicOrganismDownload.jsf?organism=BONt14_FD
Soil BONCAT	BONCAT_SYTO_Terrestrial_sediment - 15	Sorted cells	Soil – desert	100,000 cells		CGHWH		https://genome.jgi.doe.gov/portal/pages/dynamicOrganismDownload.jsf?organism=BONt15_FD
Soil BONCAT	BONCAT_SYTO_Terrestrial_sediment - 16	Sorted cells	Soil – desert	100,000 cells		CGHWN		https://genome.jgi.doe.gov/portal/pages/dynamicOrganismDownload.jsf?organism=BONt16_FD
Soil BONCAT	BONCAT_SYTO_Terrestrial_sediment - 17	Sorted cells	Soil – desert	100,000 cells		CGHWO		https://genome.jgi.doe.gov/portal/pages/dynamicOrganismDownload.jsf?organism=BONt17_FD
Soil BONCAT	BONCAT_SYTO_Terrestrial_sediment - 18	Sorted cells	Soil – desert	100,000 cells		CGHWP		https://genome.jgi.doe.gov/portal/pages/dynamicOrganismDownload.jsf?organism=BONt18
Soil BONCAT	BONCAT_SYTO_Terrestrial_sediment - 2	Sorted cells	Soil – desert	100,000 cells		CGHUO		https://genome.jgi.doe.gov/portal/pages/dynamicOrganismDownload.jsf?organism=BONnt2_FD
Soil BONCAT	BONCAT_SYTO_Terrestrial_sediment - 3	Sorted cells	Soil – desert	100,000 cells		CGHUP		https://genome.jgi.doe.gov/portal/pages/dynamicOrganismDownload.jsf?organism=BONnt3_FD
Soil BONCAT	BONCAT_SYTO_Terrestrial_sediment - 4	Sorted cells	Soil – desert	100,000 cells		CGHUS		https://genome.jgi.doe.gov/portal/pages/dynamicOrganismDownload.jsf?organism=BONnt4_FD
Soil BONCAT	BONCAT_SYTO_Terrestrial_sediment - 5	Sorted cells	Soil – desert	100,000 cells		CGHUT		https://genome.jgi.doe.gov/portal/pages/dynamicOrganismDownload.jsf?organism=BONnt5_FD
Soil BONCAT	BONCAT_SYTO_Terrestrial_sediment - 6	Sorted cells	Soil – desert	100,000 cells		CGHUU		https://genome.jgi.doe.gov/portal/pages/dynamicOrganismDownload.jsf?organism=BONnt6_FD
Soil BONCAT	BONCAT_SYTO_Terrestrial_sediment - 7	Sorted cells	Soil – desert	100,000 cells		CGHUW		https://genome.jgi.doe.gov/portal/pages/dynamicOrganismDownload.jsf?organism=BONnt7_FD
Soil BONCAT	BONCAT_SYTO_Terrestrial_sediment - 8	Sorted cells	Soil – desert	100,000 cells		CGHUX		https://genome.jgi.doe.gov/portal/pages/dynamicOrganismDownload.jsf?organism=BONnt8
Soil BONCAT	BONCAT_SYTO_Terrestrial_sediment - 9	Sorted cells	Soil – desert	100,000 cells		CGHUY		https://genome.jgi.doe.gov/portal/pages/dynamicOrganismDownload.jsf?organism=BONnt9_FD

## Sheet: Libraries
Library	SRA Run id(s)	Sample name	Library type	Sample type	# PCR cycles	Sequencer		# reads (filtered)	# bp (filtered)	# reads after deduplication	# bp after deduplication	Ratio of duplicated reads	Coverage evenness (average coefficient of variation of contig coverage)	Average insert size (bp)	Average insert size – high depth of coverage regions (bp)	Average insert size – low depth of coverage regions (bp)	KS d between high coverage and low and high depth insert size distribution	P-value for KS test	Cohen’s effect size (d) between low and high depth insert size distributions	Effect size interpretation	Total size of contigs ≥ 10kb in reference assembly
AONZB	SRR5456989	Viral MetaG DEL_Mar_31	TruSeq DNA PCR-Free	Virus fraction	0	HiSeq-2500 1TB 2x151		144341400	21607047887	144126944	21574897635	0.00148576	0.337202	272.633	270.789	272.85	0.0100086	0	0.026857	negligible	49223196
AONZC	SRR5580654	Viral MetaG DEL_Nov_24	TruSeq DNA PCR-Free	Virus fraction	0	HiSeq-2500 1TB 2x151		133913620	20060157570	133830020	20047623002	0.000624283	0.343971	294.215	292.276	295.298	0.0144316	0	0.0385172	negligible	68531710
ASXXB	SRR5580657	Viral MetaG DEL_Sep_01	TruSeq DNA PCR-Free	Virus fraction	0	HiSeq-2500 1TB 2x151		209001474	31113282496	208790686	31081738434	0.00100855	0.320843	269.604	266.445	270.475	0.0222062	0	0.0542464	negligible	121087515
AUBWS	SRR5579951	Viral MetaG DEL_Mar_4	TruSeq DNA PCR-Free	Virus fraction	0	HiSeq-2500 1TB 2x151		132212218	19821570428	131627188	19733822952	0.00442493	0.341666	318.265	315.809	319.084	0.0148636	0	0.0397162	negligible	85805285
AUBWT	SRR5579952	Viral MetaG DEL_Mar_21	TruSeq DNA PCR-Free	Virus fraction	0	HiSeq-2500 1TB 2x151		149114792	22353179913	149021580	22339200251	0.000625102	0.340374	325.554	322.7	327.495	0.0226209	0	0.057415	negligible	84685142
AUBWU	SRR5580656	Viral MetaG DEL_Nov_12	TruSeq DNA PCR-Free	Virus fraction	0	HiSeq-2500 1TB 2x151		129982256	19464863599	129681086	19419697753	0.00231701	0.333955	306.318	304.397	307.29	0.0126487	0	0.0350599	negligible	47393978
AUBWW	SRR5457036	Viral MetaG DEL_Aug_28	TruSeq DNA PCR-Free	Virus fraction	0	HiSeq-2500 1TB 2x151		123529286	18522414549	123454424	18511191211	0.000606026	0.337154	341.017	336.371	340.375	0.0180854	0	0.0478819	negligible	90195481
AUBWX	SRR5457062	Viral MetaG DEL_Aug_30	TruSeq DNA PCR-Free	Virus fraction	0	HiSeq-2500 1TB 2x151		119476782	17910798184	119380344	17896338284	0.000807169	0.323514	315.854	311.521	316.129	0.0208182	0	0.057046	negligible	104914046
AUBWY	SRR5457061	Viral MetaG DEL_Aug_31	TruSeq DNA PCR-Free	Virus fraction	0	HiSeq-2500 1TB 2x151		138746152	20798858117	138119604	20704911885	0.00451579	0.335727	313.688	311.81	315.024	0.0150691	0	0.0397397	negligible	80920926
AUBXU	SRR5468101	Viral MetaG CB_1504_1	TruSeq DNA PCR-Free	Virus fraction	0	HiSeq-2500 1TB 2x151		58693258	8783694807	58674374	8780897135	0.000321741	0.342456	296.268	292.033	299.198	0.0368912	0	0.091341	negligible	27996220
AUBXW	SRR5468115	Viral MetaG CB_1504_2	TruSeq DNA PCR-Free	Virus fraction	0	HiSeq-2500 1TB 2x151		63752806	9547381527	63703660	9540027873	0.000770884	0.356491	307.426	303.765	309.231	0.0260949	0	0.0644841	negligible	23313811
AUBXX	SRR5714877	Viral MetaG CB_1508_1S	TruSeq DNA PCR-Free	Virus fraction	0	HiSeq-2500 1TB 2x151		66365404	9938759532	66332068	9933781520	0.00050231	0.336299	310.475	305.949	313.672	0.0385624	0	0.0931645	negligible	41998775
AUBXY	SRR5468114	Viral MetaG CB_1508_1M	TruSeq DNA PCR-Free	Virus fraction	0	HiSeq-2500 1TB 2x151		68221822	10219464294	68202330	10216559880	0.000285715	0.357167	297.991	294.754	299.948	0.0256636	0	0.0660803	negligible	40614385
AUHTA	SRR5468113	Viral MetaG CB_1508_1D	TruSeq DNA PCR-Free	Virus fraction	0	HiSeq-2500 1TB 2x151		86928884	13024101711	86889150	13018144907	0.000457086	0.335433	296.537	295.081	297.183	0.00824295	0	0.0265502	negligible	41048439
BPGOW	SRR8675869	5SPOviralmetaG_FD	Accel-NGS 1S Plus	Virus fraction	15	HiSeq-2500 1TB 2x151		148070378	19241142202	73911158	9602289456	0.500838	0.47882	434.156	367.46	435.107	0.15626	0	0.349728	small	76633408
BPGPC	SRR8675926	12SPOviralmetaG_FD	Accel-NGS 1S Plus	Virus fraction	15	HiSeq-2500 1TB 2x151		134357962	17458403548	68457900	8893153220	0.490481	0.521358	423.03	378.908	436.817	0.132533	0	0.295593	small	48966677
BPPGT	SRR8675932	43SPOviralmetaG_FD	Accel-NGS 1S Plus	Virus fraction	14	HiSeq-2500 1TB 2x151		149622916	19420100935	75574116	9803257061	0.494903	0.539886	422.851	353.954	439.899	0.191679	0	0.422956	small	46269137
BPPGX	SRR8675929	46SPOviralmetaG_FD	Accel-NGS 1S Plus	Virus fraction	14	HiSeq-2500 1TB 2x151		161873630	21021112781	91272666	11847600509	0.436149	0.511456	430.636	390.129	435.131	0.103144	0	0.230166	small	71933659
BPPHH	SRR8675945	56SPOviralmetaG_FD	Accel-NGS 1S Plus	Virus fraction	14	HiSeq-2500 1TB 2x151		107737506	13984925699	46866258	6078194831	0.564996	0.503712	415.263	366.503	424.853	0.129315	0	0.295725	small	35805685
BPYBH	SRR8675857	30SPOviralmetaG_FD	Accel-NGS 1S Plus	Virus fraction	15	HiSeq-2500 1TB 2x151		139282760	18099448353	67499602	8769351657	0.515377	0.52738	374.102	322.014	385.397	0.164627	0	0.368515	small	32321886
BPYBT	SRR8675853	35SPOviralmetaG_FD	Accel-NGS 1S Plus	Virus fraction	15	HiSeq-2500 1TB 2x151		160152640	20813801524	59863024	7777724828	0.626213	0.483917	370.328	343.627	381.728	0.103896	0	0.236384	small	46486040
BPYBW	SRR8675923	37SPOviralmetaG_FD	Accel-NGS 1S Plus	Virus fraction	15	HiSeq-2500 1TB 2x151		160169864	20810038126	63277990	8217514860	0.604932	0.495696	354.019	314.912	363.931	0.128587	0	0.295537	small	27392962
BPYBY	SRR8675860	49SPOviralmetaG_FD	Accel-NGS 1S Plus	Virus fraction	15	HiSeq-2500 1TB 2x151		147785986	19207261251	56572782	7351057810	0.617198	0.525601	394.174	343.067	406.015	0.155237	0	0.348707	small	10391270
BPYCX	SRR8675866	28SPOviralmetaG_FD	Accel-NGS 1S Plus	Virus fraction	15	HiSeq-2500 1TB 2x151		150134260	19497378729	59756362	7755969891	0.601981	0.509847	377.219	327.864	389.977	0.142857	0	0.337298	small	33035886
BPYCY	SRR8675863	29SPOviralmetaG_FD	Accel-NGS 1S Plus	Virus fraction	14	HiSeq-2500 1TB 2x151		171587856	22281905151	81235896	10543978785	0.526564	0.524115	415.182	367.097	427.02	0.13458	0	0.301511	small	41969217
BWNCN	SRR6190962	Viral MetaG DEL_Mar_31	Nextera XT	Virus fraction	9	HiSeq-2500 1TB 2x151		121786660	17696340586	115236090	16734179802	0.0537873	0.590261	263.87	255.555	260.02	0.017193	0	0.0359117	negligible	54779427
BWNCO	SRR6190524	Viral MetaG DEL_Sep_01	Nextera XT	Virus fraction	15	HiSeq-2500 1TB 2x151		157215318	22944047083	113664006	16533045789	0.277017	0.663586	302.557	288.711	303.619	0.0520344	0	0.101367	negligible	73820401
BWNCP	SRR6191112	Viral MetaG DEL_Nov_24	Nextera XT	Virus fraction	18	HiSeq-2500 1TB 2x151		175247826	25655451538	77579726	11381763100	0.557314	0.977792	339.57	265.346	349.722	0.220103	0	0.429982	small	16588007
BWNCS	SRR6191717	Viral MetaG CB_1504_1	Nextera XT	Virus fraction	11	HiSeq-2500 1TB 2x151		140553306	20495201630	125714218	18299499744	0.105576	0.474919	283.187	264.426	285.963	0.0637481	0	0.163155	negligible	80102585
BWNCT	SRR6256326	Viral MetaG CB_1504_2	Nextera XT	Virus fraction	16	HiSeq-2500 1TB 2x151		156530450	22885862343	57104378	8365639253	0.635187	0.902072	324.386	315.916	331.8	0.0725273	0	0.0794528	negligible	6346919
BWNCU	SRR6256348	Viral MetaG CB_1508_1S	Nextera XT	Virus fraction	14	HiSeq-2500 1TB 2x151		148713190	21873066545	88094846	12892992507	0.407619	0.588722	332.231	322.563	338.737	0.0425105	0	0.0885676	negligible	49678034
BWWYG	SRR6190961	Viral MetaG DEL_Mar_31	Accel-NGS 1S Plus	Virus fraction	15	HiSeq-2500 1TB 2x151		176533072	22934005091	54784536	7112885853	0.689664	0.70115	443.781	411.44	453.431	0.0947639	0	0.206063	small	23434740
BWWYH	SRR6190525	Viral MetaG DEL_Sep_01	Accel-NGS 1S Plus	Virus fraction	15	HiSeq-2500 1TB 2x151		143299638	18619162433	48958240	6358191045	0.658351	0.756149	459.467	386.806	474.957	0.195195	0	0.418119	small	33982890
BWWYN	SRR6191113	Viral MetaG DEL_Nov_24	Accel-NGS 1S Plus	Virus fraction	15	HiSeq-2500 1TB 2x151		150906436	19605813026	49532480	6430514001	0.671767	0.744502	426.914	367.755	438.627	0.155119	0	0.340194	small	23272164
BWWYO	SRR6191718	Viral MetaG CB_1504_1	Accel-NGS 1S Plus	Virus fraction	15	HiSeq-2500 1TB 2x151		123960708	16100963519	41538718	5391690325	0.664904	0.648151	415.871	319.738	433.782	0.266182	0	0.556181	medium	13342338
BWWYP	SRR6256327	Viral MetaG CB_1504_2	Accel-NGS 1S Plus	Virus fraction	15	HiSeq-2500 1TB 2x151		142565966	18519928137	44770536	5811887657	0.685966	0.604463	396.494	377.307	403.477	0.0644109	0	0.138518	negligible	13946045
BWWYS	SRR6256349	Viral MetaG CB_1508_1S	Accel-NGS 1S Plus	Virus fraction	17	HiSeq-2500 1TB 2x151		138502276	17976087883	43757560	5675159551	0.684066	0.643689	397.367	341.115	412.209	0.168346	0	0.358972	small	21142017
BWWYX	SRR6829922	Viral MetaG DEL_Mar_4	Accel-NGS 1S Plus	Virus fraction	15	HiSeq-2500 1TB 2x151		135470018	17597527756	44928812	5833177489	0.668349	0.772345	440.902	387.663	455.736	0.152944	0	0.326558	small	33112561
BWWYY	SRR6830113	Viral MetaG DEL_Mar_21	Accel-NGS 1S Plus	Virus fraction	15	HiSeq-2500 1TB 2x151		166326312	21606818165	58426462	7585664273	0.648724	0.683975	427.165	368.017	437.509	0.151104	0	0.334956	small	33829403
BWWYZ	SRR6829917	Viral MetaG DEL_Nov_12	Accel-NGS 1S Plus	Virus fraction	15	HiSeq-2500 1TB 2x151		157090430	20399569553	52648110	6830859521	0.664855	0.696527	452.84	437.775	464.722	0.0590193	0	0.129547	negligible	16383576
BWWZA	SRR6829728	Viral MetaG DEL_Aug_28	Accel-NGS 1S Plus	Virus fraction	15	HiSeq-2500 1TB 2x151		175134486	22756608339	57034900	7409015445	0.674337	0.794535	468.273	405.01	489.982	0.183558	0	0.391224	small	29981225
BWWZB	SRR6829730	Viral MetaG DEL_Aug_30	Accel-NGS 1S Plus	Virus fraction	15	HiSeq-2500 1TB 2x151		170643262	22162801764	47065256	6109838506	0.724189	0.887445	420.825	339.187	448.178	0.24064	0	0.510602	medium	17603516
BXTTP	SRR8400004	Viral MetaG CB_1508_1M	Nextera XT	Virus fraction	20	HiSeq-2500 1TB 2x151		147177470	21220906439	33258750	4879011789	0.774023	1.89097	274.12	173.805	289.157	0.281019	0	0.478315	small	357942
BXTTS	SRR8400011	Viral MetaG CB_1508_1D	Nextera XT	Virus fraction	20	HiSeq-2500 1TB 2x151		124899316	17880817402	28638450	4211706052	0.770708	3.57674	253.276	169.828	270.118	0.249983	0	0.436395	small	37682
BXTUA	SRR6829915	Viral MetaG DEL_Aug_31	Nextera XT	Virus fraction	20	HiSeq-2500 1TB 2x151		163272522	23845499912	46410776	6846947374	0.715747	1.36786	392.3	247.616	417.04	0.352587	0	0.69009	medium	4544230
BYGTS	SRR6829923	Viral MetaG DEL_Mar_4	Nextera XT	Virus fraction	18	HiSeq-2500 1TB 2x151		153516558	22492624012	73901336	10866215964	0.51861	1.02383	376.344	286.819	384.387	0.227441	0	0.457034	small	21961852
BYGTT	SRR6830112	Viral MetaG DEL_Mar_21	Nextera XT	Virus fraction	20	HiSeq-2500 1TB 2x151		160451218	23177599010	63767476	9385165270	0.602574	2.4654	335.714	179.414	360.159	0.413341	0	0.697091	medium	809294
BYGTU	SRR6829918	Viral MetaG DEL_Nov_12	Nextera XT	Virus fraction	18	HiSeq-2500 1TB 2x151		109761426	16131876048	102284670	15027476758	0.0681182	0.574504	322.369	309.078	323.04	0.039273	0	0.0906634	negligible	46468170
BYGTW	SRR6829729	Viral MetaG DEL_Aug_28	Nextera XT	Virus fraction	20	HiSeq-2500 1TB 2x151		141262926	20432039354	66519264	9774034366	0.52911	1.32087	364.062	252.81	378.438	0.296496	0	0.570549	medium	8044888
BYGTX	SRR6829731	Viral MetaG DEL_Aug_30	Nextera XT	Virus fraction	18	HiSeq-2500 1TB 2x151		128693098	18899824119	69797046	10282733911	0.457647	1.06928	362.805	340.849	374.313	0.0943531	0	0.158522	negligible	12737797
BYXGO	SRR8270584	21hA_Boncat_minus	Nextera XT	Sorted cells	25	NextSeq HO 2x151		32071360	4382247010	12610468	1703078522	0.6068	0.483482	208.752	168.1	209.02	0.177525	5.30648e-09	0.336879	small	131778
BYXGP	SRR8270570	21hA_Boncat_plus	Nextera XT	Sorted cells	25	NextSeq HO 2x151		20813724	2991430747	4793220	677808371	0.769709	0.576008	235.432	167.843	226.371	0.261211	1.10405e-05	0.507088	medium	39513
BYXGS	SRR8270571	21hB_Boncat_minus	Nextera XT	Sorted cells	25	NextSeq HO 2x151		18234892	2355808443	9102172	1203517947	0.500838	0.494279	211.737	158.835	216.124	0.223714	0	0.487909	small	2658379
BYXGT	SRR8270588	21hB_Boncat_plus	Nextera XT	Sorted cells	25	NextSeq HO 2x151		18478006	2692117000	3713184	531407764	0.799048	0.58508	227.242	206.8	243.682	0.19549	0.00270201	0.290884	small	0
BYXGU	SRR8271104	21hC_Boncat_minus	Nextera XT	Sorted cells	25	NextSeq HO 2x151		38156942	5064852979	14451988	1945420043	0.621249	0.525138	217.13	171.645	220.018	0.183164	0	0.419374	small	824582
BYXGW	SRR8271023	21hC_Boncat_plus	Nextera XT	Sorted cells	25	NextSeq HO 2x151		47624678	6554228107	11951098	1641651547	0.749057	0.475875	211.206	157.791	213.578	0.201593	0	0.458829	small	72661
BYXGX	SRR8271024	4hA_Boncat_minus	Nextera XT	Sorted cells	25	NextSeq HO 2x151		47945496	6306173755	11655094	1587490089	0.75691	0.599542	218.845	145.735	232.129	0.305237	0	0.744025	medium	44542
BYXGY	SRR8271106	4hA_Boncat_plus	Nextera XT	Sorted cells	25	NextSeq HO 2x151		40693150	5488513565	7151928	996240763	0.824247	0.628657	236.022	169.87	257.977	0.299994	0	0.742489	medium	0
BYXGZ	SRR8271100	4hB_Boncat_minus	Nextera XT	Sorted cells	25	NextSeq HO 2x151		57662298	7526436082	17600722	2380141460	0.694762	0.530823	218.869	154.973	228.805	0.259249	0	0.613268	medium	14600971
BYXHA	SRR8271036	4hB_Boncat_plus	Nextera XT	Sorted cells	25	NextSeq HO 2x151		19033824	2705014706	5103626	711248564	0.731865	0.578117	227.515	187.984	224.522	0.147218	0	0.291748	small	21238
BYXHB	SRR8271022	4hC_Boncat_minus	Nextera XT	Sorted cells	25	NextSeq HO 2x151		29006554	3714296141	11413914	1524526938	0.606506	0.554603	232.578	155.572	246.775	0.33528	0	0.740021	medium	572550
BYXHC	SRR8271035	4hC_Boncat_plus	Nextera XT	Sorted cells	25	NextSeq HO 2x151		33154790	4555458137	5994810	838113167	0.819187	0.508122	235.31	181.298	229.388	0.219153	0.00055619	0.367183	small	0
BYXHT	SRR8675867	5SPOviralmetaG_FD	Nextera XT	Virus fraction	20	HiSeq-2500 1TB 2x151		139488662	19163051535	28947448	4140552621	0.792475	0.771897	210.824	160.807	187.365	0.23466	0	0.170639	negligible	0
BYXHU	SRR8675927	12SPOviralmetaG_FD	Nextera XT	Virus fraction	17	HiSeq-2500 1TB 2x151		136841378	20172239647	44644924	6624650673	0.673747	0.644352	346.795	214.614	336.453	0.302222	0	0.531269	medium	10801
BYXHX	SRR8675865	28SPOviralmetaG_FD	Nextera XT	Virus fraction	17	HiSeq-2500 1TB 2x151		112262542	16182163737	26954832	3940052539	0.759895	0.545641	224.897	186.943	183.295	0.352519	0	-0.192056	negligible	0
BYXHY	SRR8675861	29SPOviralmetaG_FD	Nextera XT	Virus fraction	20	HiSeq-2500 1TB 2x151		125611928	17902179987	31175144	4524882148	0.751814	0.713137	250.905	255.339	215.59	0.198446	0	-0.249158	small	0
BYXHZ	SRR8675856	30SPOviralmetaG_FD	Nextera XT	Virus fraction	20	HiSeq-2500 1TB 2x151		133017482	19014613521	33078034	4825765548	0.751326	0.554184	281.652	265.728	188.692	0.408841	0	-0.577111	medium	0
BYXNA	SRR8675854	35SPOviralmetaG_FD	Nextera XT	Virus fraction	20	HiSeq-2500 1TB 2x151		139150152	19745597277	32566002	4744746044	0.765965	0.643289	244.47	237.748	195.885	0.272121	0	-0.198809	negligible	38487
BYXNB	SRR8675924	37SPOviralmetaG_FD	Nextera XT	Virus fraction	20	HiSeq-2500 1TB 2x151		121439458	17793600388	36162094	5338927297	0.702221	0.671506	366.068	238.58	366.2	0.260066	0	0.493723	small	488259
BYXNC	SRR8675933	43SPOviralmetaG_FD	Nextera XT	Virus fraction	20	HiSeq-2500 1TB 2x151		139885542	19554878394	23883236	3432794325	0.829266	N/A	N/A	N/A	N/A	N/A	N/A	N/A	N/A	0
BYXNG	SRR8675930	46SPOviralmetaG_FD	Nextera XT	Virus fraction	20	HiSeq-2500 1TB 2x151		153300400	20917932427	25786006	3664987896	0.831794	N/A	N/A	N/A	N/A	N/A	N/A	N/A	N/A	0
BYXNH	SRR8675858	49SPOviralmetaG_FD	Nextera XT	Virus fraction	17	HiSeq-2500 1TB 2x151		144449794	21194046995	41671018	6164982570	0.711519	0.645135	318.393	246.298	322.772	0.202571	0	0.36906	small	0
BYXNN	SRR8675943	56SPOviralmetaG_FD	Nextera XT	Virus fraction	12	HiSeq-2500 1TB 2x151		119979426	17694117013	94172914	13842045509	0.215091	0.475815	293.299	288.331	284.657	0.0207082	0	-0.0300131	negligible	71127391
CCUWB	SRR8675942	Mendota Sort1 531vFSC P1	Nextera XT	Sorted cells	14	NextSeq HO 2x151		18793388	2797147546	5751200	844053020	0.693977	0.524589	250.501	215.269	249.987	0.218929	0	0.361855	small	2398327
CCUWC	SRR8675941	Mendota Sort1 531vFSC P2	Nextera XT	Sorted cells	14	NextSeq HO 2x151		26982032	4012384438	9117070	1343128384	0.662106	0.52238	262.824	242.335	261.867	0.128641	0	0.207828	small	675129
CCUWG	SRR8675947	Mendota Sort1 531vFSC P3	Nextera XT	Sorted cells	14	NextSeq HO 2x151		19754130	2927683520	4347054	631453856	0.779942	0.489938	222.146	196.781	215.882	0.116648	1.34327e-07	0.193416	negligible	244691
CCUWH	SRR8675948	Mendota Sort1 531vFSC P4	Nextera XT	Sorted cells	14	NextSeq HO 2x151		24622070	3647837108	7012196	1018418018	0.715207	0.399328	237.091	219.877	231.267	0.0850981	7.56339e-12	0.115596	negligible	361030
CCUWN	SRR8675950	Mendota Sort1 531vFSC P5	Nextera XT	Sorted cells	14	NextSeq HO 2x151		45186108	6548322317	9808546	1438469423	0.78293	1.0261	218.374	171.245	215.896	0.223789	0	0.423873	small	86793
CCUWO	SRR8675949	Mendota Sort1 531vFSC P6	Nextera XT	Sorted cells	14	NextSeq HO 2x151		24842764	3649375968	9239686	1349900404	0.628073	0.46574	260.42	234.811	257.147	0.141203	0	0.249553	small	2994561
CCUWP	SRR8675946	Mendota Sort1 531v670 P1	Nextera XT	Sorted cells	14	NextSeq HO 2x151		7275218	1076890260	2379712	345610854	0.672902	0.388841	231.909	217.44	223.5	0.0711442	3.15816e-06	0.056093	negligible	62232
CCUWS	SRR8675951	Mendota Sort1 531v670 P2	Nextera XT	Sorted cells	14	NextSeq HO 2x151		6376656	928747845	1914244	276591166	0.699804	1.18797	224.525	186.807	223.255	0.258081	0	0.499273	small	10071
CCUWT	SRR8675975	Mendota Sort1 531v670 P3	Nextera XT	Sorted cells	14	NextSeq HO 2x151		10439490	1547382567	3222560	467969341	0.691311	0.452845	232.456	221.596	230.811	0.0835509	0.000102705	0.0914778	negligible	240810
CCUWU	SRR8675972	Mendota Sort1 531v670 P4	Nextera XT	Sorted cells	14	NextSeq HO 2x151		7589386	1128953201	2509688	369278737	0.669316	0.437486	257.715	232.407	257.127	0.161911	2.49134e-13	0.269949	small	295639
CCUWW	SRR8675977	Mendota Sort1 531v670 P5	Nextera XT	Sorted cells	14	NextSeq HO 2x151		36057632	5354289581	13740106	2018127893	0.61894	0.448833	257.615	238.116	253.299	0.100978	0	0.16949	negligible	7994355
CCUWX	SRR8675973	Mendota Sort1 531v670 P6	Nextera XT	Sorted cells	14	NextSeq HO 2x151		32527320	4822968490	14862758	2182567024	0.543068	0.493925	264.126	238.1	262.894	0.142785	0	0.26975	small	2915991
CCUWZ	SRR8675976	Mendota Sort1 531vSSC P2	Nextera XT	Sorted cells	14	NextSeq HO 2x151		16072374	2390933362	7624096	1125571960	0.52564	0.468392	266.38	242.402	265.427	0.145437	0	0.262292	small	810487
CCUXA	SRR8675974	Mendota Sort1 531vSSC P3	Nextera XT	Sorted cells	14	NextSeq HO 2x151		16366868	2436131399	6230808	918143315	0.619304	0.444626	261.179	243.427	259.029	0.0966274	3.71592e-13	0.159937	negligible	569312
CCUXB	SRR8676119	Mendota Sort1 531vSSC P4	Nextera XT	Sorted cells	14	NextSeq HO 2x151		20063006	2986436148	5592178	821107358	0.721269	0.531882	233.906	210.179	227.146	0.126414	0.00162456	0.173982	negligible	206949
CCUXC	SRR8676120	Mendota Sort1 531vSSC P5	Nextera XT	Sorted cells	14	NextSeq HO 2x151		19416212	2889962164	4882338	714731144	0.748543	0.492319	245.043	221.501	238.711	0.120893	0	0.162425	negligible	142131
CCUXG	SRR8676118	Mendota Sort1 531vSSC P6	Nextera XT	Sorted cells	14	NextSeq HO 2x151		24636984	3665054762	6302436	924181198	0.744188	0.717812	254.267	218.977	256.964	0.20328	0	0.416136	small	1105623
CCUXH	SRR8676192	Mendota Sort2 P7	Nextera XT	Sorted cells	14	NextSeq HO 2x151		8408206	1250821223	1984656	289142299	0.763962	0.317549	230.931	210.287	221.726	0.104599	2.66454e-15	0.108949	negligible	67689
CCUXN	SRR8676122	Mendota Sort2 P8	Nextera XT	Sorted cells	14	NextSeq HO 2x151		22376410	3337570504	6690446	987188410	0.701004	0.395774	259.196	241.05	258.448	0.108045	0	0.189488	negligible	3278524
CCUXO	SRR8676123	Mendota Sort2 P9	Nextera XT	Sorted cells	14	NextSeq HO 2x151		52180668	7773350930	14923554	2193446486	0.714002	0.456339	248.123	231.486	245.378	0.0930057	0	0.144578	negligible	5564836
CCUXP	SRR8676124	Mendota Sort2 P10	Nextera XT	Sorted cells	14	NextSeq HO 2x151		36385978	5422353440	9652534	1418365560	0.734718	0.472701	246.354	230.519	244.528	0.0906237	0	0.141784	negligible	1755958
CCUXS	SRR8676121	Mendota Sort2 P11	Nextera XT	Sorted cells	14	NextSeq HO 2x151		16919168	2524278837	6696690	992059687	0.604195	0.456562	266.935	248.932	266.736	0.109942	0	0.205262	small	4032674
CCUXT	SRR8676206	Mendota Sort2 P12	Nextera XT	Sorted cells	14	NextSeq HO 2x151		15582804	2320827466	4232212	621343986	0.728405	0.421238	252.504	227.922	244.726	0.123696	0	0.17488	negligible	84597
CCUXU	SRR8676207	Mendota Sort2 P15	Nextera XT	Sorted cells	14	NextSeq HO 2x151		18628048	2765763390	6453818	943613090	0.653543	0.398712	242.744	229.576	238.11	0.0608288	8.10463e-15	0.0920868	negligible	735201
CCUXW	SRR8676208	Mendota Sort2 P16	Nextera XT	Sorted cells	14	NextSeq HO 2x151		12455118	1853687977	2923114	427488939	0.765308	0.394465	229.945	212.127	221.757	0.0809449	0	0.0769223	negligible	81714
CCUXX	SRR8676212	Mendota Sort2 P17	Nextera XT	Sorted cells	14	NextSeq HO 2x151		57360094	8529790836	16020400	2343437498	0.720705	0.444408	245.342	226.316	238.261	0.0983474	0	0.122	negligible	5162002
CCUXY	SRR8676210	Mendota Sort2 P18	Nextera XT	Sorted cells	14	NextSeq HO 2x151		14769334	2191194417	7698912	1132423315	0.478723	0.496562	254.053	237.132	254.339	0.112145	0	0.206271	small	4439956
CCUXZ	SRR8676209	Mendota Sort2 P19	Nextera XT	Sorted cells	14	NextSeq HO 2x151		17237582	2566412402	6638276	978842208	0.614895	0.491925	260.08	242.103	259.688	0.109187	0	0.192542	negligible	768470
CCUYA	SRR8676211	Mendota Sort2 P20	Nextera XT	Sorted cells	14	NextSeq HO 2x151		40560732	6035704860	14067686	2068264718	0.65317	0.491625	258.819	229.152	256.458	0.157553	0	0.290222	small	4800058
CCUYB	SRR8676214	Mendota Sort2 P23	Nextera XT	Sorted cells	14	NextSeq HO 2x151		16041462	2385017707	4650920	681253485	0.710069	0.504642	244.526	212.693	250.297	0.199471	0	0.355021	small	645970
CCUYC	SRR8676216	Mendota Sort2 P24	Nextera XT	Sorted cells	14	NextSeq HO 2x151		19863618	2936795431	5603162	809846819	0.717918	0.553236	228.447	201.658	234.535	0.153792	0	0.315967	small	868210
CCUYG	SRR8676215	Mendota Sort2 P25	Nextera XT	Sorted cells	14	NextSeq HO 2x151		15792308	2343192184	5173380	754824592	0.672411	0.483793	252.667	230.046	254.287	0.147862	0	0.248621	small	611085
CCUYH	SRR8676213	Mendota Sort2 P26	Nextera XT	Sorted cells	14	NextSeq HO 2x151		12833524	1905102642	3764796	548325872	0.706644	0.47949	238.931	212.539	235.139	0.136778	1.28022e-10	0.23682	small	217760
CCUYO	SRR8676229	Mendota Sort2 P28	Nextera XT	Sorted cells	14	NextSeq HO 2x151		6916262	1023983679	1844138	266801979	0.733362	0.315558	215.763	189.663	207.016	0.0981152	7.32747e-15	0.173749	negligible	112629
CGHUN	SRR8676232	BONCAT_SYTO_Terrestrial_sediment - 1	Nextera XT	Sorted cells	24	NextSeq HO 2x151		59699974	7871423129	20521100	2708794561	0.656263	0.535935	188.721	151.477	191.712	0.158762	0	0.363962	small	1652204
CGHUO	SRR8676233	BONCAT_SYTO_Terrestrial_sediment - 2	Nextera XT	Sorted cells	24	NextSeq HO 2x151		18684220	2508837519	9839356	1307774221	0.473387	0.4882	205.848	168.391	208.506	0.150533	0	0.354443	small	3785234
CGHUP	SRR8676231	BONCAT_SYTO_Terrestrial_sediment - 3	Nextera XT	Sorted cells	24	NextSeq HO 2x151		47376290	6118804775	26018378	3360188255	0.450814	0.47107	184.76	154.297	186.755	0.141973	0	0.325978	small	5451710
CGHUS	SRR8676234	BONCAT_SYTO_Terrestrial_sediment - 4	Nextera XT	Sorted cells	24	NextSeq HO 2x151		24614958	3188825693	15364080	1978935581	0.375823	0.495566	187.384	160.377	188.88	0.119104	0	0.276807	small	5443958
CGHUT	SRR8676230	BONCAT_SYTO_Terrestrial_sediment - 5	Nextera XT	Sorted cells	24	NextSeq HO 2x151		25744348	3360917115	16780846	2169724801	0.348174	0.48153	189.659	163.303	189.002	0.106919	0	0.249706	small	5971985
CGHUU	SRR8676438	BONCAT_SYTO_Terrestrial_sediment - 6	Nextera XT	Sorted cells	24	NextSeq HO 2x151		33982636	4282546642	20834932	2621111226	0.386895	0.469609	172.114	150.317	169.8	0.0925863	0	0.213189	small	7192185
CGHUW	SRR8676439	BONCAT_SYTO_Terrestrial_sediment - 7	Nextera XT	Sorted cells	24	NextSeq HO 2x151		29891050	3979457848	14923852	1973129238	0.500725	0.481889	200.251	164.114	200.894	0.137565	0	0.334644	small	2873959
CGHUX	SRR8676437	BONCAT_SYTO_Terrestrial_sediment - 8	Nextera XT	Sorted cells	24	NextSeq HO 2x151		17143110	2330860918	8231606	1110022724	0.51983	0.55806	216.013	162.741	219.866	0.218748	0	0.489806	small	1496244
CGHUY	SRR8676440	BONCAT_SYTO_Terrestrial_sediment - 9	Nextera XT	Sorted cells	24	NextSeq HO 2x151		74602162	9733814752	25690716	3362901614	0.65563	0.49829	188.514	154.084	188.675	0.132748	0	0.318443	small	3358394
CGHUZ	SRR8676441	BONCAT_SYTO_Terrestrial_sediment - 10	Nextera XT	Sorted cells	24	NextSeq HO 2x151		47174776	6030955863	26280138	3375830063	0.44292	0.604132	146.92	120.15	151.012	0.168245	0	0.388728	small	5033687
CGHWA	SRR8676443	BONCAT_SYTO_Terrestrial_sediment - 11	Nextera XT	Sorted cells	24	NextSeq HO 2x151		29989794	3820515613	18464034	2345884451	0.384323	0.561599	172.156	133.546	175.799	0.198757	0	0.442708	small	929468
CGHWB	SRR8676444	BONCAT_SYTO_Terrestrial_sediment - 12	Nextera XT	Sorted cells	24	NextSeq HO 2x151		51703492	6611005755	26568320	3422297067	0.486141	0.512975	183.618	140.455	186.474	0.214315	0	0.46272	small	1711706
CGHWC	SRR8676442	BONCAT_SYTO_Terrestrial_sediment - 13	Nextera XT	Sorted cells	24	NextSeq HO 2x151		24977066	3181765803	15579606	1982320171	0.376244	0.475034	177.271	144.547	175.794	0.147072	0	0.322184	small	2238486
CGHWG	SRR8676448	BONCAT_SYTO_Terrestrial_sediment - 14	Nextera XT	Sorted cells	24	NextSeq HO 2x151		25027440	3186255109	16721362	2132112475	0.331879	0.490616	164.686	131.013	167.439	0.175675	0	0.393941	small	4470460
CGHWH	SRR8676449	BONCAT_SYTO_Terrestrial_sediment - 15	Nextera XT	Sorted cells	24	NextSeq HO 2x151		23631248	3081601869	10503398	1363508609	0.555529	0.516081	185.333	137.762	186.3	0.175142	0	0.407421	small	487427
CGHWN	SRR8676447	BONCAT_SYTO_Terrestrial_sediment - 16	Nextera XT	Sorted cells	24	NextSeq HO 2x151		32609156	4148027259	18693290	2392182709	0.426747	0.535116	184.877	141.83	188.863	0.234057	0	0.475052	small	444848
CGHWO	SRR8676446	BONCAT_SYTO_Terrestrial_sediment - 17	Nextera XT	Sorted cells	24	NextSeq HO 2x151		27435276	3534603260	17692754	2268715564	0.355109	0.519087	192.551	139.617	195.318	0.248112	0	0.535247	medium	916601
CGHWP	SRR8676445	BONCAT_SYTO_Terrestrial_sediment - 18	Nextera XT	Sorted cells	24	NextSeq HO 2x151		3416758	510634304	3249248	485547544	0.049026	0.54109	311.735	290.343	309.505	0.107438	0	0.256061	small	16142
CGTAO	SRR8694729	P.10.14	Accel-NGS 1S Plus	Virus fraction	18	HiSeq-2500 1TB 2x151		163329654	21215556160	50029366	6496464977	0.693691	0.464771	450.775	298.361	474.78	0.388299	0	0.809608	large	17801319
CGTAP	SRR8693972	P.30.34	Accel-NGS 1S Plus	Virus fraction	18	HiSeq-2500 1TB 2x151		159756234	20754123190	55106804	7156187933	0.655057	0.473457	384.686	360.392	402.892	0.112437	0	0.24571	small	28196755
CGTAS	SRR8693951	B.1.5	Accel-NGS 1S Plus	Virus fraction	18	HiSeq-2000 1TB 2x151		205550156	26685751402	89817934	11652893521	0.563036	0.471196	388.365	360.806	392.177	0.0843775	0	0.181079	negligible	73947125
CGTAT	SRR8693974	B.10.14	Accel-NGS 1S Plus	Virus fraction	18	HiSeq-2000 1TB 2x151		151937392	19739818408	49030982	6367018537	0.677295	0.471143	424.755	423.191	435.43	0.0333872	0	0.0698296	negligible	29812739
CGTAU	SRR8695231	B.20.24	Accel-NGS 1S Plus	Virus fraction	12	HiSeq-2500 1TB 2x151		177528882	23024769496	85005926	11015197854	0.521171	0.450644	392.424	370.283	396.076	0.065447	0	0.135526	negligible	93571620
CGTAW	SRR8693949	B.30.34	Accel-NGS 1S Plus	Virus fraction	18	HiSeq-2000 1TB 2x151		198909908	25847858735	46297096	6014225743	0.767246	0.496237	482.776	484.704	502.077	0.042589	0	0.0849483	negligible	14836037
CGTAX	SRR8693970	F.1.5	Accel-NGS 1S Plus	Virus fraction	18	HiSeq-2000 1TB 2x151		184558176	23979418064	37344844	4849718171	0.797653	0.476188	402.836	322.066	414.723	0.230838	0	0.495508	small	16130801
CGTAY	SRR8693975	B.10.14.2	Accel-NGS 1S Plus	Virus fraction	18	HiSeq-2000 1TB 2x151		170976284	22210158957	37352266	4848489653	0.781535	0.482033	424.749	312.77	435.278	0.291583	0	0.600234	medium	17912525
CGTAZ	SRR8695232	F.1.5.2	Accel-NGS 1S Plus	Virus fraction	15	HiSeq-2000 1TB 2x151		198692290	25798841805	64444698	8356913338	0.675656	0.44022	410.62	404.125	400.196	0.0104923	0	-0.0177501	negligible	68240340
CGTBA	SRR8693978	F.1.5.2B	Accel-NGS 1S Plus	Virus fraction	15	HiSeq-2000 1TB 2x151		178745374	23171245725	44167220	5705787361	0.752904	0.436946	425.858	335.531	432.948	0.228154	0	0.482366	small	35479824
CGTBB	SRR8695276	B.1.5.3	Accel-NGS 1S Plus	Virus fraction	15	HiSeq-2000 1TB 2x151		184280450	23790123172	45024178	5776549712	0.755676	0.441171	420.331	340.287	425.709	0.19845	0	0.422362	small	43963469
CHPGH	SRR8540654	Lake Erie sorted cyanobacteria ER10.Total.B5	Nextera XT	Sorted cells	12	NextSeq HO 2x151		11713536	1755282565	8662610	1297953201	0.260462	0.426483	341.639	339.713	333.824	0.0300666	0	-0.0824298	negligible	1774807
CHPGN	SRR8540657	Lake Erie sorted cyanobacteria ER10.Small.C5	Nextera XT	Sorted cells	12	NextSeq HO 2x151		7825366	1172673781	4707808	705284513	0.398391	0.44007	337.732	331.737	338.463	0.0471202	0	0.0844333	negligible	976677
CHPGO	SRR8540659	Lake Erie sorted cyanobacteria ER36.Total.D5	Nextera XT	Sorted cells	12	NextSeq HO 2x151		2988916	447888310	1984294	297284526	0.336116	0.486306	338.008	330.638	337.541	0.0433286	7.69162e-09	0.0796679	negligible	836102
CHPGS	SRR8540656	Lake Erie sorted cyanobacteria ER36.Total.B7	Nextera XT	Sorted cells	12	NextSeq HO 2x151		49787944	7458208201	24255344	3631707594	0.512827	0.387502	329.745	322.524	323.25	0.0297439	0	0.0116848	negligible	3523285
CHPGT	SRR8540658	Lake Erie sorted cyanobacteria ER10.Large.C7	Nextera XT	Sorted cells	12	NextSeq HO 2x151		14427720	2161845479	10198160	1527777173	0.293155	0.412559	340.079	338.785	324.546	0.0747524	0	-0.174464	negligible	1506449
CHPGU	SRR8540660	Lake Erie sorted cyanobacteria ER36.Total.D7	Nextera XT	Sorted cells	12	NextSeq HO 2x151		7206490	1079325641	5508868	824937591	0.235568	0.338302	337.499	333.017	331.553	0.011767	2.24074e-05	-0.0118838	negligible	3460985
CHPGX	SRR8540698	Lake Superior sorted cyanobacteria SU02.SRF.Total.B5	Nextera XT	Sorted cells	12	NextSeq HO 2x151		18133346	2716861776	10461742	1566878810	0.423066	0.432466	338.214	331.031	336.49	0.0327906	0	0.0666011	negligible	1765313
CHPGY	SRR8540697	Lake Superior sorted cyanobacteria SU02.SRF.Total.C5	Nextera XT	Sorted cells	12	NextSeq HO 2x151		6042414	905434712	3727520	558430212	0.383107	0.459623	341.334	330.509	339.765	0.0618409	0	0.111647	negligible	1589936
CHPGZ	SRR8540791	Lake Superior sorted cyanobacteria SU02.SRF.Total.D5	Nextera XT	Sorted cells	12	NextSeq HO 2x151		15827852	2371314714	9117896	1365462584	0.423933	0.431942	335.19	327.827	332.906	0.0283606	3.36842e-13	0.0570538	negligible	1706791
CHPHB	SRR8540897	Lake Superior sorted cyanobacteria SU02.DCL.Total.B7	Nextera XT	Sorted cells	12	NextSeq HO 2x151		32179324	4821237543	17495958	2620095291	0.456298	0.385125	334.981	328.823	332.685	0.0294112	0	0.0448825	negligible	1875119
CHPHC	SRR8540896	Lake Superior sorted cyanobacteria SU02.DCL.Total.C7	Nextera XT	Sorted cells	12	NextSeq HO 2x151		12010274	1799473619	7374454	1104559911	0.385988	0.401863	336.398	329.245	334.261	0.0345376	0	0.0582119	negligible	1952892
CHPHG	SRR8540792	Lake Superior sorted cyanobacteria SU02.DCL.Total.D7	Nextera XT	Sorted cells	12	NextSeq HO 2x151		12987858	1945822584	8633132	1293009444	0.335292	0.391535	336.721	330.197	335.425	0.0337003	0	0.0632583	negligible	1967389
CHPHN	SRR8541233	Lake Michigan sorted cyanobacteria MI23.DCL.Total.B5	Nextera XT	Sorted cells	12	NextSeq HO 2x151		40504552	6066528239	26382934	3949476331	0.348643	0.433084	337.766	332.714	332.067	0.0218332	0	-0.00832926	negligible	11658795
CHPHO	SRR8540898	Lake Michigan sorted cyanobacteria MI23.DCL.Orng.C5	Nextera XT	Sorted cells	12	NextSeq HO 2x151		23935710	3587662337	13534630	2028141987	0.434542	0.37975	344.546	338.954	329.428	0.0528244	0	-0.10857	negligible	2773911
CHPHP	SRR8540899	Lake Michigan sorted cyanobacteria MI23.SRFL.Orng.D5	Nextera XT	Sorted cells	12	NextSeq HO 2x151		26349934	3947736024	17140488	2566988446	0.349505	0.387734	339.951	331.62	334.103	0.0224795	0	0.0277931	negligible	9754470
CHPHT	SRR8541832	Lake Michigan sorted cyanobacteria MI23.SRFL.Total.B7	Nextera XT	Sorted cells	12	NextSeq HO 2x151		60943798	9131481841	36029914	5396236231	0.408801	0.396815	341.645	334.993	336.394	0.0168495	0	0.0122434	negligible	10346006
CHPHU	SRR8541834	Lake Michigan sorted cyanobacteria MI23.DCL.RED.C7	Nextera XT	Sorted cells	12	NextSeq HO 2x151		121545540	18205447487	64570302	9664640601	0.468756	0.443203	327.423	321.253	320.42	0.0384047	0	-0.0131526	negligible	10651048
CHPHW	SRR8541859	Lake Michigan sorted cyanobacteria MI23.SRF.RED.D7	Nextera XT	Sorted cells	12	NextSeq HO 2x151		61793510	9256831642	37194490	5568785716	0.398084	0.38162	338.338	333.172	332.726	0.0211117	0	-0.00576247	negligible	9960715
CHTTN	SRR8694728	P.10.14	Nextera XT	Virus fraction	18	HiSeq-2000 1TB 2x151		183493062	27028592143	45382768	6751161289	0.752673	0.33453	371.893	370.347	330.494	0.226743	0	-0.287109	small	82727
CHTTO	SRR8693971	P.30.34	Nextera XT	Virus fraction	18	HiSeq-2000 1TB 2x151		170969950	25345000753	44346508	6613828877	0.740618	0.81636	409.702	383.949	434.977	0.187328	0	0.248278	small	46114
CHTTP	SRR8693952	B.1.5	Nextera XT	Virus fraction	18	HiSeq-2500 1TB 2x151		155737444	22645967071	31003292	4561609385	0.800926	0.498385	303.494	296.625	333.362	0.138993	0	0.232315	small	189882
CHTTS	SRR8693973	B.10.14	Nextera XT	Virus fraction	18	HiSeq-2500 1TB 2x151		179221176	23924786421	81448724	10979800384	0.545541	0.530704	233.475	230.055	227.109	0.0349187	0	-0.0207306	negligible	25080053
CHTTT	SRR8695230	B.20.24	Nextera XT	Virus fraction	12	HiSeq-2500 1TB 2x151		226464548	33673700085	64971154	9598322731	0.713107	0.515209	360.627	349.319	360.777	0.0514694	0	0.053139	negligible	19904598
CHTTU	SRR8693950	B.30.34	Nextera XT	Virus fraction	18	HiSeq-2500 1TB 2x151		167733272	23193364668	56346620	7639822772	0.66407	0.556412	204.861	210.344	193.256	0.0894297	0	-0.138014	negligible	11193049
CHTTW	SRR8693969	F.1.5	Nextera XT	Virus fraction	18	HiSeq-2500 1TB 2x151		210449866	30682532954	38665202	5698461198	0.816274	0.63559	345.077	311.684	346.344	0.12079	0	0.155996	negligible	1637079
CHTTX	SRR8693976	B.10.14.2	Nextera XT	Virus fraction	18	HiSeq-2000 1TB 2x151		183703754	23577442441	47617974	6466024242	0.740789	0.654223	230.286	175.196	227.719	0.16482	0	0.353436	small	12026538
CHTTY	SRR8695233	F.1.5.2	Nextera XT	Virus fraction	12	HiSeq-2000 1TB 2x151		278984806	41209978640	92954318	13712944554	0.666812	0.535083	383.062	387.489	375.033	0.0302386	0	-0.0617369	negligible	36710115
CHTTZ	SRR8693979	F.1.5.2B	Nextera XT	Virus fraction	12	HiSeq-2000 1TB 2x151		186646192	27673261012	47448036	7079786831	0.745786	0.550301	439.056	430.666	465.117	0.0981998	0	0.171357	negligible	1984397
CHTUA	SRR8695275	B.1.5.3	Nextera XT	Virus fraction	12	HiSeq-2000 1TB 2x151		357395514	52477855835	79437950	11801698307	0.777731	0.572776	398.281	361.966	440.124	0.206531	0	0.406397	small	2550240
COHNO	SRR8676458	P.1-5	Accel-NGS 1S Plus	Virus fraction	12	HiSeq-2000 1TB 2x151		245486634	31900431323	128187148	16654528552	0.477824	0.461298	428.878	389.867	431.965	0.0944963	0	0.213008	small	112302127
COHNP	SRR8676462	P.20-24	Accel-NGS 1S Plus	Virus fraction	12	HiSeq-2000 1TB 2x151		217591774	28278415153	102850260	13364718495	0.527325	0.465401	412.58	339.829	417.327	0.184867	0	0.414306	small	120357066
COHNS	SRR8676560	B.30-34	Accel-NGS 1S Plus	Virus fraction	20	HiSeq-2000 1TB 2x151		45543640	5919386718	13936692	1811296610	0.693993	0.591582	356.879	323.038	478.181	0.359461	0	0.978116	large	0
COHNT	SRR8676591	F.10-14	Accel-NGS 1S Plus	Virus fraction	18	HiSeq-2000 1TB 2x151		238688850	31024474504	62919716	8177439266	0.736394	0.465138	367.348	284.121	380.058	0.265505	0	0.517693	medium	745617
COHNU	SRR8676588	F.20-24	Accel-NGS 1S Plus	Virus fraction	18	HiSeq-2000 1TB 2x151		142123190	18472594362	31437964	4085917781	0.778798	0.726158	435.745	401.08	434.598	0.139781	7.21645e-15	0.144791	negligible	0
COHNW	SRR8676561	F.30-34	Accel-NGS 1S Plus	Virus fraction	18	HiSeq-2000 1TB 2x151		151674976	19713586850	30848466	4009291227	0.796615	0.504404	452.226	466.106	416.629	0.16395	0	-0.263354	small	343284
COHNX	SRR8676595	F.10-14	Accel-NGS 1S Plus	Virus fraction	12	HiSeq-2000 1TB 2x151		303871854	39494063225	71902782	9344348406	0.763378	0.464654	522.479	499.155	526.663	0.0607841	0	0.129711	negligible	38611393
COHNY	SRR8676592	F.30-34	Accel-NGS 1S Plus	Virus fraction	12	HiSeq-2000 1TB 2x151		207797724	27002523372	64028938	8317896480	0.691869	0.457604	440.776	395.959	442.853	0.112429	0	0.241338	small	36172550
COHNZ	SRR8676596	P.10-14	Accel-NGS 1S Plus	Virus fraction	12	HiSeq-2500 1TB 2x151		294294478	38246043566	53217106	6915520948	0.819171	0.657198	436.224	414.017	437.097	0.0512096	0	0.118326	negligible	44506626
COHOA	SRR8676457	P.1-5	Nextera XT	Virus fraction	12	HiSeq-2000 1TB 2x151		214260404	31740388343	94883936	13958066820	0.557156	0.477159	298.189	228.204	307.21	0.207444	0	0.447101	small	16350752
COHOB	SRR8676461	P.20-24	Nextera XT	Virus fraction	12	HiSeq-2000 1TB 2x151		242122882	35722523660	96246378	14095106081	0.60249	0.542099	294.031	208.353	295.782	0.226266	0	0.435856	small	5714675
COHOC	SRR8676559	B.30-34	Nextera XT	Virus fraction	18	HiSeq-2000 1TB 2x151		177812448	25652656594	22933112	3356140599	0.871026	0.268176	131.863	130.74	82.3333	0.64966	0.015407	-1.18424	large	0
COHOG	SRR8676590	F.10-14	Nextera XT	Virus fraction	18	HiSeq-2000 1TB 2x151		180149878	19158117706	22421992	2574528136	0.875537	0.4001	94.6636	96.3151	86.1235	0.105038	0	-0.222979	small	410082
COHOH	SRR8676589	F.20-24	Nextera XT	Virus fraction	18	HiSeq-2500 1TB 2x151		120313476	17552278050	15701380	2316675746	0.869496	0.208633	143.733	146.695	62	0.867647	0.0229498	-0.987374	large	0
COHON	SRR8676562	F.30-34	Nextera XT	Virus fraction	18	HiSeq-2500 1TB 2x151		117336338	16745377468	16619206	2421383759	0.858363	N/A	N/A	N/A	N/A	N/A	N/A	N/A	N/A	0
COHOO	SRR8676594	F.10-14	Nextera XT	Virus fraction	12	HiSeq-2500 1TB 2x151		193609536	28554511406	104860148	15344723114	0.458394	0.485622	243.437	227.532	233.668	0.0228914	0.000832215	0.0542519	negligible	29574524
COHOP	SRR8676593	F.30-34	Nextera XT	Virus fraction	18	HiSeq-2500 1TB 2x151		187374310	27297876151	44024536	6491323132	0.765045	0.668139	369.47	297.966	444.068	0.351006	0	0.70742	medium	52684
COHOS	SRR8676597	P.10-14	Nextera XT	Virus fraction	12	HiSeq-2500 1TB 2x151		237115908	35347365783	149109010	22171942671	0.371156	0.458914	344.574	329.581	320.922	0.0271053	0	-0.0611723	negligible	68677051
