# Supplementary material for: Optimizing de novo genome assembly from PCR-amplified metagenomes
Source: PeerJ. 2019 May 9;7:e6902. doi: 10.7717/peerj.6902 (PMC6511391; doi:10.7717/peerj.6902)
Supplement: Table S3 — List of the 25 PCR-amplified for which an unamplified dataset was available, alongside specific metrics that could be calculated using the unamplified dataset as reference, i.e., correlation of average depth of coverage of contigs, and percentage of contigs from the unamplified assembly detected in the PCR-amplified library. A contig was considered as detected if ≥ 1 read(s) from the PCR-amplified library mapped to it. [file peerj-07-6902-s007.xls]

## Sheet: Libraries with unamplified references
Sample	Non-amplified library	PCR-amplified library	Type of PCR-amplified library		Contig coverage Pearson correlation (r)	% of contigs detected in PCR-amplified library (for contigs with ≥ 5x coverage, ≥ 1 read mapped)
1064186	AUBWS	BYGTS	Nextera XT		0.791076	0.979781
1064187	AUBWT	BYGTT	Nextera XT		0.812529	0.775965
1064188	AONZB	BWNCN	Nextera XT		0.972493	0.99411
1064189	AUBWU	BYGTU	Nextera XT		0.935133	0.994899
1064191	AONZC	BWNCP	Nextera XT		0.877705	0.983459
1064192	AUBWW	BYGTW	Nextera XT		0.785819	0.956017
1064193	AUBWX	BYGTX	Nextera XT		0.832635	0.972211
1064194	AUBWY	BXTUA	Nextera XT		0.845905	0.933919
1064195	ASXXB	BWNCO	Nextera XT		0.862011	0.993472
1089264	AUBXU	BWNCS	Nextera XT		0.942222	0.996148
1089265	AUBXW	BWNCT	Nextera XT		0.926637	0.973019
1089266	AUBXX	BWNCU	Nextera XT		0.860945	0.993224
1089267	AUBXY	BXTTP	Nextera XT		0.859935	0.835513
1089268	AUHTA	BXTTS	Nextera XT		0.814934	0.572674
1064186	AUBWS	BWWYX	Accel-NGS 1S Plus		0.820979	0.992984
1064187	AUBWT	BWWYY	Accel-NGS 1S Plus		0.936642	0.99549
1064188	AONZB	BWWYG	Accel-NGS 1S Plus		0.964573	0.9909
1064189	AUBWU	BWWYZ	Accel-NGS 1S Plus		0.98768	0.992362
1064191	AONZC	BWWYN	Accel-NGS 1S Plus		0.932179	0.992605
1064192	AUBWW	BWWZA	Accel-NGS 1S Plus		0.677913	0.994095
1064193	AUBWX	BWWZB	Accel-NGS 1S Plus		0.603481	0.984167
1064195	ASXXB	BWWYH	Accel-NGS 1S Plus		0.801356	0.982169
1089264	AUBXU	BWWYO	Accel-NGS 1S Plus		0.963382	0.996643
1089265	AUBXW	BWWYP	Accel-NGS 1S Plus		0.950694	0.996566
1089266	AUBXX	BWWYS	Accel-NGS 1S Plus		0.949834	0.997628
